# Supplementary material for: Bayesian network modeling of patterns of antibiotic cross-resistance by bacterial sample source
Source: Commun Med (Lond). 2023 May 2;3:61. doi: 10.1038/s43856-023-00289-7 (PMC10154291; doi:10.1038/s43856-023-00289-7)
Supplement: Supplementary file 3 — Supplementary Data 1 [file 43856_2023_289_MOESM3_ESM.xlsx]

## Sheet: Sheet1
	E coli			K pneumoniae			P aeruginosa			P mirabilis			S aureus
	Urine	Wound	Aerobic blood	Urine	Wound	Aerobic blood	Urine	Wound	Sputum	Urine	Wound	Aerobic blood	Wound	Aerobic blood
	(N=2546)	(N=596)	(N=383)	(N=798)	(N=219)	(N=108)	(N=821)	(N=555)	(N=452)	(N=332)	(N=319)	(N=50)	(N=751)	(N=84)
Age [mean (SD)]	70.4 (21.8)	62.8 (19.7)	74.6 (15.4)	74.4 (17.2)	64.4 (17.3)	71.6 (15.4)	74.3 (18.1)	66.7 (17.9)	71.4 (15.5)	77.4 (17.6)	69.4 (16.1)	76.2 (12.8)	58.3 (20.4)	73.1 (14.9)
Female (%)	1768 (69.4)	252 (42.3)	232 (60.6)	465 (58.3)	86 (39.3)	39 (36.1)	381 (46.4)	248 (44.7)	158 (35.0)	178 (53.6)	158 (49.5)	31 (62.0)	236 (31.4)	37 (44.0)
Immunosuppression (%)	89 (3.5)	23 (3.9)	24 (6.3)	43 (5.4)	9 (4.1)	6 (5.6)	45 (5.5)	17 (3.1)	22 (4.9)	16 (4.8)	5 (1.6)	2 (4.0)	21 (2.8)	3 (3.6)
Dementia (%)	199 (7.8)	10 (1.7)	23 (6.0)	65 (8.1)	1 (0.5)	8 (7.4)	66 (8.0)	9 (1.6)	10 (2.2)	38 (11.4)	11 (3.4)	2 (4.0)	7 (0.9)	7 (8.3)
Diabetes (%)	386 (15.2)	97 (16.3)	61 (15.9)	157 (19.7)	57 (26.0)	26 (24.1)	152 (18.5)	136 (24.5)	74 (16.4)	47 (14.2)	85 (26.6)	16 (32.0)	133 (17.7)	12 (14.3)
COPD (%)	110 (4.3)	14 (2.3)	26 (6.8)	32 (4.0)	9 (4.1)	10 (9.3)	40 (4.9)	19 (3.4)	63 (13.9)	13 (3.9)	7 (2.2)		19 (2.5)	9 (10.7)
CRF (%)	138 (5.4)	19 (3.2)	23 (6.0)	52 (6.5)	20 (9.1)	7 (6.5)	65 (7.9)	39 (7.0)	33 (7.3)	25 (7.5)	32 (10.0)	7 (14.0)	35 (4.7)	8 (9.5)
BMI >30 (%)	119 (4.7)	18 (3.0)	22 (5.7)	38 (4.8)	6 (2.7)	4 (3.7)	34 (4.1)	30 (5.4)	27 (6.0)	16 (4.8)	19 (6.0)	3 (6.0)	19 (2.5)	8 (9.5)
Cephalosporin use (%)	855 (33.6)	314 (52.7)	152 (39.7)	369 (46.2)	140 (63.9)	59 (54.6)	471 (57.4)	366 (65.9)	284 (62.8)	123 (37.0)	176 (55.2)	22 (44.0)	320 (42.6)	24 (28.6)
Non-cephalosporin beta-lactam use (%)	253 (9.9)	192 (32.2)	46 (12.0)	129 (16.2)	80 (36.5)	24 (22.2)	192 (23.4)	175 (31.5)	150 (33.2)	58 (17.5)	130 (40.8)	10 (20.0)	186 (24.8)	8 (9.5)
Beta-lactam & betalactamase inhibitor use (%)	209 (8.2)	118 (19.8)	34 (8.9)	98 (12.3)	57 (26.0)	17 (15.7)	149 (18.1)	142 (25.6)	143 (31.6)	45 (13.6)	122 (38.2)	9 (18.0)	178 (23.7)	8 (9.5)
Nitroimidazole use (%)	167 (6.6)	197 (33.1)	56 (14.6)	92 (11.5)	72 (32.9)	18 (16.7)	102 (12.4)	103 (18.6)	78 (17.3)	32 (9.6)	46 (14.4)	6 (12.0)	46 (6.1)	4 (4.8)
Aminoglycoside use (%)	131 (5.1)	70 (11.7)	17 (4.4)	69 (8.6)	22 (10.0)	6 (5.6)	74 (9.0)	39 (7.0)	41 (9.1)	32 (9.6)	22 (6.9)	5 (10.0)	29 (3.9)	5 (6.0)
Fluoroquinolone use (%)	84 (3.3)	40 (6.7)	7 (1.8)	40 (5.0)	14 (6.4)	6 (5.6)	41 (5.0)	64 (11.5)	67 (14.8)	14 (4.2)	35 (11.0)	0 (0)	53 (7.1)	1 (1.2)
Other drug family use (%)	177 (7.0)	56 (9.4)	22 (5.7)	79 (9.9)	29 (13.2)	16 (14.8)	89 (10.8)	85 (15.3)	129 (28.5)	30 (9.0)	44 (13.8)	3 (6.0)	72 (9.6)	4 (4.8)
Days hospitalized [Median (IQR)]	0.0125 (4.07)	0.083 (5.86)	0.126 (5.64)	0.185 (7.06)	1.07 (7.50)	0.321 (8.87)	0.267 (8.19)	0.428 (8.81)	0.231 (9.22)	0.000 (7.20)	1.14 (10.7)	1.72 (10.2)	0.120 (5.86)	0.000 (1.28)
Nosocomial (%)	548 (21.5)	366 (61.4)	84 (21.9)	246 (30.8)	146 (66.7)	45 (41.7)	348 (42.4)	380 (68.5)	325 (71.9)	98 (29.5)	186 (58.3)	18 (36.0%)	341 (45.4)	32 (38.1)
Polymicrobial (%)	142 (5.6)	425 (71.3)	32 (8.4)	130 (16.3)	173 (79.0)	14 (13.0)	104 (12.7)	354 (63.8)	106 (23.5)	58 (17.5)	256 (80.3)	11 (22.0)	306 (40.7)	6 (7.1)
AMC resistance (%)										34 (10.2)	34 (10.7)	7 (14.0)
CAZ resistance (%)	860 (33.8)	168 (28.2)	93 (24.3)			31 (28.7)	49 (6.0)	56 (10.1)	34 (7.5)
CLI resistance (%)													246 (32.8)	30 (35.7)
CRO resistance (%)												13 (26.0)
CXM resistance (%)										86 (25.9)	65 (20.4)
FUS resistance (%)													32 (4.3)
GEN resistance (%)	375 (14.7)	102 (17.1)	37 (9.7)	166 (20.8)	51 (23.3)	21 (19.4)	100 (12.2)	93 (16.8)	25 (5.5)	74 (22.3)	57 (17.9)	15 (30.0)
MEM resistance (%)							27 (3.3)	20 (3.6)	23 (5.1)
MUP resistance (%)													43 (5.7)	4 (4.8)
OFX resistance (%)	869 (34.1)	148 (24.8)	95 (24.8)	97 (12.2)	28 (12.8)	12 (11.1)				140 (42.2)	79 (24.8)	9 (18.0)
OXA resistance (%)													207 (27.6)	19 (22.6)
SXT resistance (%)	882 (34.6)			331 (41.5)						123 (37.0)
TZP resistance (%)		22 (3.7)		31 (3.9)	12 (5.5)			22 (4.0)
Note: itilicised values represent variables omitted from the model to facilitate model convergence. COPD, chronic obstructive pulmonary disorder; CRF, chronic renal failure; AMC, amoxicillin/clavulanate; CAZ, ceftazidime; CLI, clindamycin; CRO, ceftriaxone; CXM, cefuroxime; FUS, fusidic acid; GEN, gentamicin; MEM, meropenem; MUP, mupirocin; OFX, ofloxacin; OXA, oxacillin; SXT, sulfamethoxazole/tr…
