# Supplementary material for: Bayesian network modeling of patterns of antibiotic cross-resistance by bacterial sample source
Source: Commun Med (Lond). 2023 May 2;3:61. doi: 10.1038/s43856-023-00289-7 (PMC10154291; doi:10.1038/s43856-023-00289-7)
Supplement: Supplementary file 4 — Supplementary Data 2 [file 43856_2023_289_MOESM4_ESM.csv]

## Sheet: CImat.5.csv
E coli in urine parameter estimates and their 95% credible intervals. None of the non-intercept credible intervals contains zero.
	Posterior statistics
myvec	0.025	median	0.975	mode	Significant
Age|(Intercept)	-0.101349	-0.0507529	-0.00455676	-0.0518528	*
Age|Sex	0.0810732	0.167803	0.254532	0.169688	*
Age|precision	0.950563	1.00648	1.0624	1.00655	*
Sex|(Intercept)	-0.908457	-0.820254	-0.735886	-0.820876	*
Immunosuppression|(Intercept)	-4.16141	-3.83664	-3.53785	-3.81066	*
Immunosuppression|Age	0.240512	0.565146	0.91801	0.558936	*
Immunosuppression|Diabetes	0.636471	1.12318	1.57246	1.12318	*
Immunosuppression|COPD	0.398909	1.10808	1.73543	1.12513	*
Dementia|(Intercept)	-3.32909	-3.05888	-2.81985	-3.04849	*
Dementia|Age	1.17389	1.50406	1.83423	1.49425	*
Diabetes|(Intercept)	-1.8353	-1.72028	-1.61526	-1.72202	*
COPD|(Intercept)	-3.41019	-3.18109	-2.97841	-3.17227	*
COPD|Age	0.189332	0.444885	0.71155	0.439996	*
CRF|(Intercept)	-3.85364	-3.57296	-3.31473	-3.55679	*
CRF|Age	0.230309	0.510951	0.815997	0.503325	*
CRF|Dementia	0.75176	1.21637	1.64524	1.22007	*
CRF|Diabetes	1.07062	1.45701	1.8273	1.44896	*
Is.cephalosporin|(Intercept)	-0.784405	-0.699186	-0.613967	-0.697249	*
Is.cephalosporin|Age	0.198215	0.292029	0.385843	0.291147	*
Is.betalactam|(Intercept)	-2.34365	-2.20338	-2.08065	-2.20422	*
Is.betalactam.inhibitor|(Intercept)	-2.567	-2.41336	-2.27893	-2.41428	*
Is.nitroimidazole|(Intercept)	-2.88252	-2.7037	-2.54635	-2.69757	*
Is.nitroimidazole|Age	0.140248	0.328561	0.533994	0.325928	*
Is.aminoglycoside|(Intercept)	-3.10631	-2.91313	-2.74313	-2.91423	*
Is.fluoroquinolone|(Intercept)	-3.61245	-3.37787	-3.17145	-3.37787	*
Is.other|(Intercept)	-2.75815	-2.59308	-2.44863	-2.59406	*
Days.Hospitalized|(Intercept)	-0.613158	-0.580848	-0.551475	-0.581583	*
Days.Hospitalized|CRF	0.14611	0.252793	0.359477	0.255113	*
Days.Hospitalized|Is.cephalosporin	1.13113	1.18726	1.24338	1.18854	*
Days.Hospitalized|Is.betalactam.inhibitor	0.629859	0.722427	0.814994	0.724439	*
Days.Hospitalized|Is.nitroimidazole	0.291787	0.398775	0.505764	0.401207	*
Days.Hospitalized|Is.aminoglycoside	0.403421	0.518383	0.633346	0.520883	*
Days.Hospitalized|Is.fluoroquinolone	0.341722	0.48184	0.621959	0.485025	*
Days.Hospitalized|Is.other	0.473302	0.573633	0.673964	0.575814	*
Days.Hospitalized|precision	2.4945	2.64074	2.79333	2.65028	*
Nosocomial|(Intercept)	-2.18089	-1.99434	-1.81557	-1.98582	*
Nosocomial|Sex	-0.767403	-0.518926	-0.290326	-0.51788	*
Nosocomial|Is.cephalosporin	1.26169	1.56545	1.85707	1.55213	*
Nosocomial|Is.betalactam	0.364164	0.728329	1.06336	0.721045	*
Nosocomial|Is.nitroimidazole	0.495247	0.901187	1.29089	0.893068	*
Nosocomial|Is.fluoroquinolone	0.51012	1.06275	1.59412	1.05212	*
Nosocomial|Is.other	0.321537	0.713655	1.0744	0.705813	*
Nosocomial|Days.Hospitalized	-0.939057	-0.757267	-0.590627	-0.749882	*
CAZ|(Intercept)	-1.21597	-1.10112	-0.991257	-1.09862	*
CAZ|Age	0.148615	0.243423	0.338232	0.243793	*
CAZ|Is.cephalosporin	0.78221	0.969473	1.14893	0.965571	*
CAZ|Is.betalactam	0.218985	0.515077	0.786495	0.508908	*
GEN|(Intercept)	-3.65075	-3.38518	-3.13067	-3.37071	*
GEN|Is.aminoglycoside	0.527608	0.992618	1.42186	0.983675	*
GEN|CAZ	0.696538	0.979876	1.25141	0.973973	*
GEN|OFX	0.810967	1.10365	1.38413	1.09755	*
GEN|SXT	0.834596	1.0999	1.35415	1.09437	*
OFX|(Intercept)	-1.9646	-1.79995	-1.64848	-1.79859	*
OFX|Sex	0.221696	0.443392	0.647353	0.438958	*
OFX|Is.fluoroquinolone	0.830193	1.38365	1.96018	1.38365	*
OFX|Days.Hospitalized	0.112705	0.216741	0.312107	0.214573	*
OFX|CAZ	2.15326	2.35111	2.55757	2.34933	*
SXT|(Intercept)	-1.47911	-1.3486	-1.22353	-1.34589	*
SXT|Is.fluoroquinolone	0.273078	0.777341	1.26221	0.768032	*
SXT|CAZ	0.426847	0.643822	0.842716	0.639301	*
SXT|OFX	0.956127	1.16762	1.3703	1.16321	*
	OR
	0.025	median	0.975	mode
Age|Sex	1.08445	1.1827	1.28986	1.18494
Immunosuppression|Age	1.2719	1.75971	2.5043	1.74881
Immunosuppression|Diabetes	1.8898	3.07463	4.81847	3.07463
Immunosuppression|COPD	1.4902	3.02854	5.67134	3.08061
Dementia|Age	3.23455	4.49991	6.26029	4.45598
COPD|Age	1.20844	1.56031	2.03715	1.5527
CRF|Age	1.25899	1.66688	2.26143	1.65421
CRF|Dementia	2.12073	3.37492	5.18228	3.38742
CRF|Diabetes	2.91719	4.2931	6.21707	4.25868
Is.cephalosporin|Age	1.21922	1.33914	1.47085	1.33796
Is.nitroimidazole|Age	1.15056	1.38897	1.70573	1.38531
Nosocomial|Sex	0.464217	0.595159	0.748019	0.595782
Nosocomial|Is.cephalosporin	3.53139	4.78485	6.40492	4.72151
Nosocomial|Is.betalactam	1.43931	2.07162	2.89608	2.05658
Nosocomial|Is.nitroimidazole	1.6409	2.46252	3.63602	2.44261
Nosocomial|Is.fluoroquinolone	1.66549	2.89432	4.92401	2.86372
Nosocomial|Is.other	1.37925	2.04144	2.92825	2.02549
Nosocomial|Days.Hospitalized	0.390996	0.468946	0.55398	0.472422
CAZ|Age	1.16023	1.27561	1.40247	1.27608
CAZ|Is.cephalosporin	2.1863	2.63655	3.15482	2.62629
CAZ|Is.betalactam	1.24481	1.67377	2.19569	1.66347
GEN|Is.aminoglycoside	1.69487	2.69829	4.14481	2.67427
GEN|CAZ	2.00679	2.66413	3.49526	2.64845
GEN|OFX	2.25008	3.01514	3.99136	2.99681
GEN|SXT	2.30388	3.00386	3.87345	2.9873
OFX|Sex	1.24819	1.55798	1.91048	1.55109
OFX|Is.fluoroquinolone	2.29376	3.98945	7.10059	3.98945
OFX|Days.Hospitalized	1.1193	1.24202	1.3663	1.23933
OFX|CAZ	8.61288	10.4972	12.9044	10.4786
SXT|Is.fluoroquinolone	1.314	2.17568	3.53322	2.15552
SXT|CAZ	1.53242	1.90374	2.32267	1.89516
SXT|OFX	2.6016	3.21434	3.93654	3.2002
