# Supplementary material for: Bayesian network modeling of patterns of antibiotic cross-resistance by bacterial sample source
Source: Commun Med (Lond). 2023 May 2;3:61. doi: 10.1038/s43856-023-00289-7 (PMC10154291; doi:10.1038/s43856-023-00289-7)
Supplement: Supplementary file 5 — Supplementary Data 3 [file 43856_2023_289_MOESM5_ESM.csv]

## Sheet: CImat.5.csv
E coli in wound parameter estimates and their 95% credible intervals. None of the non-intercept credible intervals contains zero.
	Posterior statistics
myvec	0.025	median	0.975	mode	Significant
Age|(Intercept)	0.0727557	0.197249	0.321742	0.200078	*
Age|Sex	-0.511217	-0.343146	-0.18908	-0.346647	*
Age|precision	0.910814	1.03121	1.15161	1.032	*
Sex|(Intercept)	0.142402	0.308696	0.474989	0.311211	*
Immunosuppression|(Intercept)	-3.69753	-3.23311	-2.84013	-3.21525	*
Dementia|(Intercept)	-7.59156	-5.6687	-4.38679	-5.49389	*
Dementia|Age	1.02718	2.18433	3.58256	2.07533	*
Diabetes|(Intercept)	-2.00081	-1.73841	-1.5075	-1.73185	*
Diabetes|Age	0.289302	0.545729	0.802156	0.542441	*
COPD|(Intercept)	-4.35398	-3.74408	-3.24713	-3.72714	*
CRF|(Intercept)	-6.20765	-4.9207	-4.04889	-4.83523	*
CRF|Dementia	1.70695	3.71077	5.49194	3.67366	*
CRF|Diabetes	1.83867	2.99994	4.30637	2.90317	*
Is.cephalosporin|(Intercept)	-0.0637879	0.112788	0.275237	0.109256	NS
Is.cephalosporin|Age	0.205903	0.377872	0.549841	0.379597	*
Is.betalactam|(Intercept)	-0.925384	-0.742223	-0.573715	-0.743914	*
Is.betalactam.inhibitor|(Intercept)	-1.61511	-1.40315	-1.20003	-1.39891	*
Is.nitroimidazole|(Intercept)	-0.886289	-0.703614	-0.535552	-0.705752	*
Is.fluoroquinolone|(Intercept)	-2.9927	-2.64378	-2.33674	-2.63182	*
Is.other|(Intercept)	-2.56489	-2.27647	-2.00007	-2.26617	*
Days.Hospitalized|(Intercept)	-0.726623	-0.620887	-0.523962	-0.62309	*
Days.Hospitalized|Immunosuppression	0.219846	0.568809	0.917771	0.575788	*
Days.Hospitalized|Is.cephalosporin	0.584698	0.718843	0.852988	0.721759	*
Days.Hospitalized|Is.betalactam.inhibitor	0.239792	0.410385	0.580977	0.413939	*
Days.Hospitalized|Is.fluoroquinolone	0.584222	0.855669	1.12712	0.861325	*
Days.Hospitalized|Is.other	0.626262	0.855732	1.0852	0.860512	*
Days.Hospitalized|precision	1.36942	1.55096	1.7325	1.5628	*
Nosocomial|(Intercept)	-1.56249	-1.21567	-0.883304	-1.19219	*
Nosocomial|Is.cephalosporin	1.24049	1.76501	2.26855	1.73092	*
Nosocomial|Is.betalactam	0.798086	1.27541	1.75273	1.26014	*
Nosocomial|Is.nitroimidazole	0.716441	1.24876	1.80238	1.23999	*
Nosocomial|Is.other	0.985073	1.86232	2.77612	1.80932	*
Nosocomial|Days.Hospitalized	-1.25764	-0.960017	-0.698108	-0.942874	*
Polymicrobial|(Intercept)	0.570034	0.764268	0.950057	0.760045	*
Polymicrobial|Diabetes	0.585486	1.2242	1.91614	1.19758	*
CAZ|(Intercept)	-2.45207	-2.01837	-1.61803	-2.00169	*
CAZ|Is.cephalosporin	0.253209	0.672984	1.07597	0.664925	*
CAZ|Nosocomial	0.450603	0.901206	1.35181	0.885113	*
CAZ|TZP	1.0459	2.06158	3.11957	1.99507	*
GEN|(Intercept)	-2.90382	-2.50982	-2.16129	-2.50035	*
GEN|COPD	1.0053	2.23128	3.40822	2.20676	*
GEN|CAZ	0.41749	0.926625	1.41539	0.916442	*
GEN|OFX	0.961385	1.45525	1.94911	1.44866	*
OFX|(Intercept)	-1.99862	-1.70813	-1.45249	-1.70425	*
OFX|Is.fluoroquinolone	0.45211	1.19845	1.88738	1.1841	*
OFX|CAZ	1.02683	1.44262	1.84178	1.43177	*
TZP|(Intercept)	-4.26378	-3.62807	-3.12859	-3.59629	*
TZP|Days.Hospitalized	0.400587	0.801174	1.18507	0.786867	*
	OR
	0.025	median	0.975	mode
Age|Sex	0.599765	0.709535	0.82772	0.707055
Dementia|Age	2.79318	8.88473	35.9655	7.96715
Diabetes|Age	1.3355	1.72587	2.23034	1.7202
CRF|Dementia	5.51214	40.8852	242.727	39.3958
CRF|Diabetes	6.2882	20.0844	74.1708	18.2319
Is.cephalosporin|Age	1.22863	1.45918	1.73298	1.4617
Nosocomial|Is.cephalosporin	3.45731	5.84164	9.66539	5.64583
Nosocomial|Is.betalactam	2.22129	3.58017	5.77036	3.5259
Nosocomial|Is.nitroimidazole	2.04714	3.48603	6.06404	3.4556
Nosocomial|Is.other	2.67801	6.43865	16.0565	6.10628
Nosocomial|Days.Hospitalized	0.284324	0.382886	0.497526	0.389507
Polymicrobial|Diabetes	1.79586	3.40144	6.79465	3.31211
CAZ|Is.cephalosporin	1.28815	1.96008	2.93283	1.94434
CAZ|Nosocomial	1.56926	2.46257	3.86441	2.42326
CAZ|TZP	2.84597	7.85835	22.6367	7.35275
GEN|COPD	2.73274	9.3118	30.2115	9.08626
GEN|CAZ	1.51815	2.52597	4.11811	2.50038
GEN|OFX	2.61532	4.28555	7.02244	4.25742
OFX|Is.fluoroquinolone	1.57162	3.31497	6.60203	3.26773
OFX|CAZ	2.79219	4.23177	6.30777	4.18612
TZP|Days.Hospitalized	1.4927	2.22815	3.27091	2.1965
