# Supplementary material for: Bayesian network modeling of patterns of antibiotic cross-resistance by bacterial sample source
Source: Commun Med (Lond). 2023 May 2;3:61. doi: 10.1038/s43856-023-00289-7 (PMC10154291; doi:10.1038/s43856-023-00289-7)
Supplement: Supplementary file 6 — Supplementary Data 4 [file 43856_2023_289_MOESM6_ESM.csv]

## Sheet: CImat.5.csv
E coli in aerobic blood parameter estimates and their 95% credible intervals. None of the non-intercept credible intervals contains zero.
	Posterior statistics
myvec	0.025	median	0.975	mode	Significant
Age|(Intercept)	-0.106737	-0.00227101	0.102195	-2.56249e-16	NS
Age|precision	0.85982	1.0054	1.15098	1.00262	*
Sex|(Intercept)	-0.649168	-0.42685	-0.222318	-0.429453	*
Immunosuppression|(Intercept)	-3.17377	-2.71266	-2.31987	-2.70515	*
Dementia|(Intercept)	-3.76326	-3.09389	-2.59187	-3.05379	*
Dementia|Age	0.350596	1.00143	1.73361	0.958812	*
Diabetes|(Intercept)	-2.2068	-1.87538	-1.58373	-1.8749	*
Diabetes|Obesity	1.30795	2.27958	3.21383	2.24221	*
CRF|(Intercept)	-6.18272	-4.85375	-3.87917	-4.7412	*
CRF|Sex	0.453531	1.50741	2.60344	1.43909	*
CRF|Diabetes	2.00886	3.00735	4.08905	2.94197	*
Obesity|(Intercept)	-3.83215	-3.21991	-2.72105	-3.20695	*
Obesity|Dementia	1.48422	2.57394	3.62331	2.57785	*
Is.cephalosporin|(Intercept)	-0.99109	-0.699593	-0.431416	-0.699593	*
Is.cephalosporin|Sex	0.244721	0.695342	1.10991	0.686329	*
Is.betalactam.inhibitor|(Intercept)	-2.73085	-2.33334	-1.99698	-2.32864	*
Is.aminoglycoside|(Intercept)	-3.6358	-3.09171	-2.62822	-3.06923	*
Is.fluoroquinolone|(Intercept)	-4.93965	-4.0354	-3.34942	-3.9831	*
Is.other|(Intercept)	-3.30001	-2.80547	-2.39924	-2.7977	*
Days.Hospitalized|(Intercept)	-0.737554	-0.657027	-0.583821	-0.658858	*
Days.Hospitalized|Obesity	0.262584	0.518027	0.773471	0.523581	*
Days.Hospitalized|Is.cephalosporin	1.08803	1.22336	1.35869	1.2263	*
Days.Hospitalized|Is.betalactam.inhibitor	0.477314	0.719943	0.942353	0.714888	*
Days.Hospitalized|Is.aminoglycoside	0.325314	0.631	0.936686	0.637114	*
Days.Hospitalized|Is.fluoroquinolone	0.429923	0.889841	1.34976	0.899839	*
Days.Hospitalized|Is.other	0.312819	0.584784	0.856749	0.59045	*
Days.Hospitalized|precision	2.50432	2.92564	3.36381	2.96609	*
Nosocomial|(Intercept)	-2.20488	-1.79507	-1.43254	-1.78336	*
Nosocomial|Obesity	-5.85316	-2.40715	-0.684136	-2.09042	*
Nosocomial|Is.cephalosporin	0.719086	1.23272	1.7669	1.23272	*
CAZ|(Intercept)	-1.97421	-1.59748	-1.26422	-1.59385	*
CAZ|Is.cephalosporin	0.50396	1.00792	1.49172	0.997842	*
GEN|(Intercept)	-4.09763	-3.34543	-2.78128	-3.32444	*
GEN|OFX	1.65378	2.44187	3.26149	2.40065	*
OFX|(Intercept)	-2.31263	-1.93399	-1.59903	-1.92234	*
OFX|CAZ	1.88117	2.43284	3.00657	2.42732	*
	OR
	0.025	median	0.975	mode
Dementia|Age	1.41991	2.72216	5.66105	2.6086
Diabetes|Obesity	3.6986	9.77254	24.8742	9.41408
CRF|Sex	1.57386	4.51502	13.5102	4.21686
CRF|Diabetes	7.45484	20.2337	59.683	18.9532
Obesity|Dementia	4.41151	13.1174	37.4613	13.1688
Is.cephalosporin|Sex	1.27727	2.00439	3.03409	1.98641
Nosocomial|Obesity	0.0028708	0.090072	0.504526	0.123636
Nosocomial|Is.cephalosporin	2.05256	3.43055	5.85267	3.43055
CAZ|Is.cephalosporin	1.65526	2.7399	4.44475	2.71242
GEN|OFX	5.2267	11.4945	26.0883	11.0303
OFX|CAZ	6.5612	11.3912	20.2179	11.3285
