# Supplementary material for: Bayesian network modeling of patterns of antibiotic cross-resistance by bacterial sample source
Source: Commun Med (Lond). 2023 May 2;3:61. doi: 10.1038/s43856-023-00289-7 (PMC10154291; doi:10.1038/s43856-023-00289-7)
Supplement: Supplementary file 7 — Supplementary Data 5 [file 43856_2023_289_MOESM7_ESM.csv]

## Sheet: CImat.5.csv
K pneumoniae in urine parameter estimates and their 95% credible intervals. None of the non-intercept credible intervals contains zero.
	Posterior statistics
myvec	0.025	median	0.975	mode	Significant
Age|(Intercept)	-0.0739459	-0.00157332	0.0707992	-3.10946e-16	NS
Age|precision	0.902773	1.00012	1.10189	1.00125	*
Sex|(Intercept)	-0.482627	-0.332881	-0.195614	-0.333893	*
Immunosuppression|(Intercept)	-3.6091	-3.17294	-2.80388	-3.16336	*
Immunosuppression|Diabetes	0.376126	1.04207	1.68138	1.05486	*
Dementia|(Intercept)	-3.6476	-3.17372	-2.75452	-3.13806	*
Dementia|Age	0.669932	1.15456	1.65858	1.12891	*
Dementia|Diabetes	0.720323	1.31075	1.87756	1.29894	*
Diabetes|(Intercept)	-1.59043	-1.41068	-1.23874	-1.40677	*
CRF|(Intercept)	-4.16662	-3.62259	-3.16226	-3.60258	*
CRF|Diabetes	1.7511	2.37522	2.99933	2.35382	*
Is.cephalosporin|(Intercept)	-0.557308	-0.364856	-0.180424	-0.360847	*
Is.cephalosporin|Sex	0.202705	0.50525	0.783592	0.499199	*
Is.betalactam|(Intercept)	-1.84962	-1.65011	-1.46723	-1.64596	*
Is.aminoglycoside|(Intercept)	-2.62811	-2.36021	-2.12446	-2.35753	*
Is.fluoroquinolone|(Intercept)	-3.30276	-2.9551	-2.64755	-2.94173	*
Is.other|(Intercept)	-2.46184	-2.21089	-1.99005	-2.20838	*
Days.Hospitalized|(Intercept)	-0.770798	-0.697691	-0.630942	-0.699281	*
Days.Hospitalized|Age	0.0465841	0.0961166	0.145649	0.0972959	*
Days.Hospitalized|CRF	0.248321	0.447983	0.647646	0.452324	*
Days.Hospitalized|Is.cephalosporin	1.03332	1.13436	1.23539	1.13666	*
Days.Hospitalized|Is.betalactam	0.383651	0.524323	0.664995	0.52752	*
Days.Hospitalized|Is.other	0.425738	0.591704	0.75767	0.595312	*
Days.Hospitalized|precision	1.8793	2.08676	2.30324	2.10109	*
Nosocomial|(Intercept)	-2.33992	-2.01241	-1.7111	-1.99528	*
Nosocomial|Is.cephalosporin	1.27453	1.72879	2.18305	1.71322	*
Nosocomial|Is.aminoglycoside	0.475197	1.11064	1.72066	1.09406	*
Nosocomial|Is.fluoroquinolone	0.591212	1.38179	2.17236	1.36116	*
Nosocomial|Is.other	0.789406	1.37594	1.96247	1.36628	*
Nosocomial|Days.Hospitalized	-1.34599	-1.0559	-0.80063	-1.0443	*
Polymicrobial|(Intercept)	-2.35228	-2.03312	-1.75079	-2.02545	*
Polymicrobial|Is.cephalosporin	0.337584	0.749272	1.12803	0.741039	*
GEN|(Intercept)	-1.65436	-1.46005	-1.27419	-1.45454	*
GEN|Is.aminoglycoside	0.520295	1.06227	1.58256	1.07311	*
OFX|(Intercept)	-2.91134	-2.57409	-2.28873	-2.56826	*
OFX|GEN	1.32663	1.78055	2.23447	1.78325	*
SXT|(Intercept)	-1.20387	-1.00695	-0.825784	-1.00619	*
SXT|Days.Hospitalized	0.269198	0.436537	0.603876	0.436537	*
SXT|GEN	1.97296	2.44485	2.95607	2.43318	*
SXT|OFX	1.06659	1.64206	2.26548	1.6371	*
TZP|(Intercept)	-4.42088	-3.84365	-3.37743	-3.82242	*
TZP|OFX	1.43804	2.21595	2.96275	2.20039	*
	OR
	0.025	median	0.975	mode
Immunosuppression|Diabetes	1.45663	2.83509	5.37297	2.87157
Dementia|Age	1.95411	3.17264	5.25186	3.09228
Dementia|Diabetes	2.0551	3.70896	6.53755	3.66542
CRF|Diabetes	5.76092	10.7533	20.0722	10.5257
Is.cephalosporin|Sex	1.22471	1.6574	2.18932	1.6474
Nosocomial|Is.cephalosporin	3.57702	5.63384	8.87336	5.54678
Nosocomial|Is.aminoglycoside	1.60833	3.03629	5.5882	2.98637
Nosocomial|Is.fluoroquinolone	1.80618	3.98201	8.77898	3.90072
Nosocomial|Is.other	2.20209	3.95879	7.11691	3.92073
Nosocomial|Days.Hospitalized	0.260283	0.347878	0.449046	0.351938
Polymicrobial|Is.cephalosporin	1.40156	2.11546	3.08955	2.09811
GEN|Is.aminoglycoside	1.68252	2.89293	4.86741	2.92445
OFX|GEN	3.76833	5.93313	9.34154	5.94918
SXT|Days.Hospitalized	1.30891	1.54734	1.82919	1.54734
SXT|GEN	7.19196	11.5289	19.2222	11.395
SXT|OFX	2.90547	5.1658	9.63575	5.14023
TZP|OFX	4.21241	9.17014	19.3512	9.02857
