# Supplementary material for: Bayesian network modeling of patterns of antibiotic cross-resistance by bacterial sample source
Source: Commun Med (Lond). 2023 May 2;3:61. doi: 10.1038/s43856-023-00289-7 (PMC10154291; doi:10.1038/s43856-023-00289-7)
Supplement: Supplementary file 8 — Supplementary Data 6 [file 43856_2023_289_MOESM8_ESM.csv]

## Sheet: CImat.5.csv
K pneumoniae in wound parameter estimates and their 95% credible intervals. None of the non-intercept credible intervals contains zero.
	Posterior statistics
myvec	0.025	median	0.975	mode	Significant
Immunosuppression|(Intercept)	-6.55683	-4.57541	-3.33702	-4.37859	*
Immunosuppression|Diabetes	0.959963	2.51442	4.56348	2.41209	*
Diabetes|(Intercept)	-1.36737	-1.05085	-0.747517	-1.04452	*
CRF|(Intercept)	-5.58911	-4.08612	-3.08413	-3.96789	*
CRF|Diabetes	1.99763	3.2267	4.77639	3.11196	*
Is.cephalosporin|(Intercept)	0.284358	0.568715	0.853073	0.572183	*
Is.betalactam|(Intercept)	-0.843721	-0.550762	-0.28124	-0.552436	*
Is.betalactam.inhibitor|(Intercept)	-1.36737	-1.05085	-0.747517	-1.04452	*
Is.fluoroquinolone|(Intercept)	-3.33232	-2.70611	-2.19173	-2.68375	*
Is.other|(Intercept)	-2.32394	-1.89199	-1.50989	-1.87965	*
Days.Hospitalized|(Intercept)	-1.02469	-0.834224	-0.658999	-0.838034	*
Days.Hospitalized|Is.cephalosporin	0.628924	0.845218	1.06151	0.849724	*
Days.Hospitalized|Is.betalactam.inhibitor	0.559226	0.790631	1.02203	0.795451	*
Days.Hospitalized|Is.fluoroquinolone	0.948903	1.36509	1.78127	1.37341	*
Days.Hospitalized|precision	1.46233	1.78877	2.14359	1.81303	*
Nosocomial|(Intercept)	-2.15147	-1.42725	-0.783508	-1.39761	*
Nosocomial|Is.cephalosporin	1.73634	2.59937	3.53432	2.54286	*
Nosocomial|Is.betalactam	1.26995	2.12497	3.05124	2.07467	*
Nosocomial|Days.Hospitalized	-1.76695	-1.24341	-0.763498	-1.19978	*
GEN|(Intercept)	-2.0662	-1.646	-1.27428	-1.64102	*
GEN|OFX	1.68133	2.58011	3.55379	2.55687	*
OFX|(Intercept)	-2.75943	-2.2413	-1.81912	-2.23509	*
OFX|TZP	1.64984	2.98036	4.41732	2.92714	*
TZP|(Intercept)	-5.20227	-3.92302	-3.02755	-3.83774	*
TZP|Is.other	1.61886	2.92438	4.38658	2.87216	*
	OR
	0.025	median	0.975	mode
Immunosuppression|Diabetes	2.6116	12.3594	95.9164	11.1572
CRF|Diabetes	7.37155	25.1963	118.675	22.4651
Nosocomial|Is.cephalosporin	5.67651	13.4552	34.2717	12.716
Nosocomial|Is.betalactam	3.56068	8.37264	21.1415	7.96195
Nosocomial|Days.Hospitalized	0.170853	0.288399	0.466034	0.30126
GEN|OFX	5.37272	13.1986	34.9455	12.8954
OFX|TZP	5.20616	19.6949	82.8739	18.6741
TZP|Is.other	5.04731	18.6228	80.3648	17.6752
