# Supplementary material for: Bayesian network modeling of patterns of antibiotic cross-resistance by bacterial sample source
Source: Commun Med (Lond). 2023 May 2;3:61. doi: 10.1038/s43856-023-00289-7 (PMC10154291; doi:10.1038/s43856-023-00289-7)
Supplement: Supplementary file 9 — Supplementary Data 7 [file 43856_2023_289_MOESM9_ESM.csv]

## Sheet: CImat.5.csv
K pneumoniae in aerobic blood parameter estimates and their 95% credible intervals. None of the non-intercept credible intervals contains zero.
	Posterior statistics
myvec	0.025	median	0.975	mode	Significant
Immunosuppression|(Intercept)	-3.88425	-2.88279	-2.13169	-2.83271	*
Is.cephalosporin|(Intercept)	-0.202218	0.193964	0.573639	0.18571	NS
Is.betalactam|(Intercept)	-1.76137	-1.26788	-0.831335	-1.2527	*
Is.fluoroquinolone|(Intercept)	-3.88425	-2.88279	-2.13169	-2.83271	*
Is.other|(Intercept)	-2.35506	-1.75879	-1.27294	-1.74907	*
Days.Hospitalized|(Intercept)	-0.924672	-0.70198	-0.497845	-0.706619	*
Days.Hospitalized|Is.cephalosporin	0.61749	0.918294	1.2191	0.924833	*
Days.Hospitalized|Is.betalactam	0.273695	0.628342	0.982989	0.636052	*
Days.Hospitalized|Is.fluoroquinolone	0.412672	1.06771	1.72274	1.08081	*
Days.Hospitalized|precision	1.35704	1.81269	2.36739	1.86788	*
Nosocomial|(Intercept)	-1.52536	-0.974537	-0.466083	-0.953351	*
Nosocomial|Is.betalactam	0.523622	1.54077	2.59705	1.48962	*
Nosocomial|Is.other	0.678661	1.9385	3.35581	1.85601	*
CAZ|(Intercept)	-1.88368	-1.32074	-0.801104	-1.29909	*
CAZ|Is.betalactam	0.479748	1.47922	2.4787	1.4659	*
GEN|(Intercept)	-4.80793	-3.31697	-2.2733	-3.17429	*
GEN|Immunosuppression	1.1884	3.48641	6.06019	3.25005	*
GEN|CAZ	1.89779	3.2574	4.84361	3.11577	*
OFX|(Intercept)	-5.93073	-3.93301	-2.68444	-3.74573	*
OFX|GEN	2.21564	3.82667	5.92803	3.64972	*
	OR
	0.025	median	0.975	mode
Nosocomial|Is.betalactam	1.68813	4.6682	13.424	4.43539
Nosocomial|Is.other	1.97124	6.9483	28.6689	6.39814
CAZ|Is.betalactam	1.61567	4.38953	11.9257	4.33142
GEN|Immunosuppression	3.28183	32.6686	428.456	25.7916
GEN|CAZ	6.67112	25.9818	126.926	22.5508
OFX|GEN	9.16725	45.9096	375.414	38.4639
