# Supplementary material for: Bayesian network modeling of patterns of antibiotic cross-resistance by bacterial sample source
Source: Commun Med (Lond). 2023 May 2;3:61. doi: 10.1038/s43856-023-00289-7 (PMC10154291; doi:10.1038/s43856-023-00289-7)
Supplement: Supplementary file 10 — Supplementary Data 8 [file 43856_2023_289_MOESM10_ESM.csv]

## Sheet: CImat.5.csv
P aeruginosa in urine parameter estimates and their 95% credible intervals. None of the non-intercept credible intervals contains zero.
	Posterior statistics
myvec	0.025	median	0.975	mode	Significant
Age|(Intercept)	-0.0729027	0.00155112	0.0698005	2.00949e-16	NS
Age|precision	0.904131	1.00299	1.10185	1.00122	*
Sex|(Intercept)	0.000436287	0.147029	0.281405	0.143975	*
Dementia|(Intercept)	-3.65156	-3.15892	-2.75751	-3.14147	*
Dementia|Age	0.819342	1.29708	1.79472	1.27139	*
Dementia|Diabetes	0.462538	1.07925	1.62481	1.06739	*
Diabetes|(Intercept)	-1.66937	-1.48077	-1.30788	-1.48189	*
CRF|(Intercept)	-3.52293	-3.10102	-2.75725	-3.09399	*
CRF|Diabetes	1.37973	1.93842	2.47477	1.92385	*
Is.cephalosporin|(Intercept)	0.15596	0.299923	0.437887	0.296924	*
Is.betalactam|(Intercept)	-1.35563	-1.19022	-1.03201	-1.18663	*
Is.aminoglycoside|(Intercept)	-2.57498	-2.31955	-2.08456	-2.31196	*
Is.fluoroquinolone|(Intercept)	-4.54991	-3.76058	-3.14039	-3.72111	*
Is.fluoroquinolone|Sex	0.438156	1.2076	2.00911	1.17554	*
Is.other|(Intercept)	-2.34896	-2.10951	-1.8988	-2.10712	*
Days.Hospitalized|(Intercept)	-0.848464	-0.759962	-0.679156	-0.761886	*
Days.Hospitalized|Is.cephalosporin	0.796955	0.908276	1.0196	0.910806	*
Days.Hospitalized|Is.betalactam	0.346391	0.4734	0.60041	0.476287	*
Days.Hospitalized|Is.aminoglycoside	0.434658	0.624523	0.814388	0.628651	*
Days.Hospitalized|Is.fluoroquinolone	0.233712	0.48373	0.733747	0.489165	*
Days.Hospitalized|Is.other	0.250569	0.42883	0.60709	0.432543	*
Days.Hospitalized|precision	1.60603	1.7748	1.95124	1.78698	*
Nosocomial|(Intercept)	-2.83229	-2.4493	-2.09695	-2.42663	*
Nosocomial|Is.cephalosporin	2.29856	2.76423	3.24931	2.74414	*
Nosocomial|Is.betalactam	0.891945	1.32295	1.77192	1.31697	*
Nosocomial|Is.fluoroquinolone	0.762148	1.66287	2.52895	1.63317	*
Nosocomial|Is.other	0.822874	1.43415	2.02192	1.41064	*
Nosocomial|Days.Hospitalized	-1.79453	-1.50327	-1.23531	-1.48824	*
CAZ|(Intercept)	-5.03195	-4.30848	-3.71421	-4.26327	*
CAZ|GEN	3.09696	3.83699	4.6387	3.8158	*
GEN|(Intercept)	-3.18722	-2.74131	-2.34685	-2.71661	*
GEN|Sex	0.551843	1.02132	1.52992	1.01926	*
GEN|Days.Hospitalized	0.304097	0.51421	0.715568	0.509833	*
MEM|(Intercept)	-4.5583	-3.94333	-3.44224	-3.92154	*
MEM|GEN	1.18775	2.03673	2.8204	2.0204	*
	OR
	0.025	median	0.975	mode
Dementia|Age	2.26901	3.65859	6.01778	3.56581
Dementia|Diabetes	1.5881	2.94249	5.07747	2.90779
CRF|Diabetes	3.97383	6.94778	11.8789	6.84725
Is.fluoroquinolone|Sex	1.54985	3.34545	7.45665	3.2399
Nosocomial|Is.cephalosporin	9.95983	15.8668	25.7725	15.5512
Nosocomial|Is.betalactam	2.43987	3.75449	5.88212	3.73208
Nosocomial|Is.fluoroquinolone	2.14287	5.27442	12.5403	5.1201
Nosocomial|Is.other	2.27704	4.19609	7.55281	4.09859
Nosocomial|Days.Hospitalized	0.166206	0.222401	0.290744	0.22577
CAZ|GEN	22.1306	46.3858	103.409	45.4129
GEN|Sex	1.73645	2.77686	4.61782	2.77115
GEN|Days.Hospitalized	1.3554	1.67232	2.04535	1.66501
MEM|GEN	3.2797	7.6655	16.7836	7.54136
