# Supplementary material for: Bayesian network modeling of patterns of antibiotic cross-resistance by bacterial sample source
Source: Commun Med (Lond). 2023 May 2;3:61. doi: 10.1038/s43856-023-00289-7 (PMC10154291; doi:10.1038/s43856-023-00289-7)
Supplement: Supplementary file 11 — Supplementary Data 9 [file 43856_2023_289_MOESM11_ESM.csv]

## Sheet: CImat.5.csv
P aeruginosa in wound parameter estimates and their 95% credible intervals. None of the non-intercept credible intervals contains zero.
	Posterior statistics
myvec	0.025	median	0.975	mode	Significant
Sex|(Intercept)	0.0411745	0.217082	0.378331	0.213418	*
Immunosuppression|(Intercept)	-4.01535	-3.47363	-3.01216	-3.45444	*
Diabetes|(Intercept)	-2.33583	-1.92269	-1.55722	-1.9068	*
Diabetes|Sex	0.537419	0.994626	1.45183	0.992621	*
Diabetes|Obesity	1.71232	2.58005	3.51719	2.54534	*
Obesity|(Intercept)	-3.27551	-2.878	-2.52819	-2.8621	*
Is.cephalosporin|(Intercept)	0.481642	0.65821	0.842456	0.660881	*
Is.betalactam|(Intercept)	-0.964524	-0.773617	-0.597982	-0.775379	*
Is.betalactam.inhibitor|(Intercept)	-1.269	-1.06842	-0.884553	-1.06761	*
Is.nitroimidazole|(Intercept)	-1.7075	-1.48342	-1.26867	-1.47894	*
Is.fluoroquinolone|(Intercept)	-2.32051	-2.03753	-1.78849	-2.03753	*
Is.other|(Intercept)	-1.96484	-1.71654	-1.4881	-1.71006	*
Days.Hospitalized|(Intercept)	-0.904716	-0.773064	-0.652383	-0.775806	*
Days.Hospitalized|Immunosuppression	0.38822	0.792615	1.19701	0.800703	*
Days.Hospitalized|Is.cephalosporin	0.552096	0.698896	0.845696	0.702087	*
Days.Hospitalized|Is.betalactam.inhibitor	0.387626	0.546567	0.705507	0.550179	*
Days.Hospitalized|Is.fluoroquinolone	0.251448	0.473882	0.696317	0.478718	*
Days.Hospitalized|Is.other	0.39392	0.598491	0.803061	0.602753	*
Days.Hospitalized|precision	1.33056	1.51668	1.70279	1.52592	*
Nosocomial|(Intercept)	-1.49235	-1.06535	-0.689597	-1.05681	*
Nosocomial|Is.cephalosporin	1.63322	2.18418	2.73515	2.16451	*
Nosocomial|Is.betalactam	0.946152	1.4779	2.00966	1.45223	*
Nosocomial|Is.nitroimidazole	0.721664	1.48245	2.27368	1.43463	*
Nosocomial|Days.Hospitalized	-1.30598	-1.00402	-0.738295	-0.996472	*
Polymicrobial|(Intercept)	0.478565	0.673235	0.859794	0.669179	*
Polymicrobial|CAZ	-1.54826	-0.968389	-0.41171	-0.956791	*
CAZ|(Intercept)	-5.67591	-4.58176	-3.77938	-4.51338	*
CAZ|GEN	3.84432	4.78578	5.92339	4.70733	*
GEN|(Intercept)	-2.70473	-2.32427	-2.00235	-2.31784	*
GEN|Is.betalactam.inhibitor	0.444617	0.986833	1.48567	0.975989	*
GEN|Is.fluoroquinolone	0.699708	1.36259	1.97637	1.35031	*
GEN|TZP	1.7781	2.85676	4.02531	2.78092	*
MEM|(Intercept)	-3.8009	-3.30462	-2.8847	-3.28636	*
TZP|(Intercept)	-8.00868	-5.95355	-4.56136	-5.70711	*
TZP|Sex	0.922779	2.30695	4.28433	2.17512	*
TZP|Is.other	1.51706	2.48381	3.45056	2.45406	*
	OR
	0.025	median	0.975	mode
Diabetes|Sex	1.71158	2.70371	4.27094	2.6983
Diabetes|Obesity	5.54179	13.1978	33.6898	12.7475
Nosocomial|Is.cephalosporin	5.12033	8.88339	15.412	8.7103
Nosocomial|Is.betalactam	2.57578	4.38375	7.46075	4.27265
Nosocomial|Is.nitroimidazole	2.05785	4.40374	9.71504	4.1981
Nosocomial|Days.Hospitalized	0.270906	0.366403	0.477928	0.36918
Polymicrobial|CAZ	0.212617	0.379694	0.662516	0.384123
CAZ|GEN	46.7268	119.795	373.676	110.756
GEN|Is.betalactam.inhibitor	1.55989	2.68272	4.41793	2.65379
GEN|Is.fluoroquinolone	2.01317	3.9063	7.21649	3.85864
GEN|TZP	5.91862	17.4051	55.9976	16.1338
TZP|Sex	2.51627	10.0437	72.554	8.80326
TZP|Is.other	4.55878	11.9868	31.5179	11.6355
