# Supplementary material for: Bayesian network modeling of patterns of antibiotic cross-resistance by bacterial sample source
Source: Commun Med (Lond). 2023 May 2;3:61. doi: 10.1038/s43856-023-00289-7 (PMC10154291; doi:10.1038/s43856-023-00289-7)
Supplement: Supplementary file 12 — Supplementary Data 10 [file 43856_2023_289_MOESM12_ESM.csv]

## Sheet: CImat.5.csv
P aeruginosa in sputum parameter estimates and their 95% credible intervals. None of the non-intercept credible intervals contains zero.
	Posterior statistics
myvec	0.025	median	0.975	mode	Significant
Age|(Intercept)	-0.0982531	0.00209049	0.0940721	3.63524e-17	NS
Age|precision	0.872384	0.999939	1.13964	1.00222	*
Sex|(Intercept)	0.420572	0.623801	0.818563	0.620979	*
Immunosuppression|(Intercept)	-4.10766	-3.45527	-2.89953	-3.4173	*
Immunosuppression|Diabetes	0.630634	1.57343	2.44371	1.56082	*
Diabetes|(Intercept)	-2.15138	-1.84856	-1.58209	-1.84484	*
Diabetes|Obesity	1.40549	2.24609	3.08669	2.21919	*
COPD|(Intercept)	-2.36545	-2.04385	-1.76084	-2.03767	*
COPD|Obesity	1.25515	2.11467	2.94113	2.11147	*
Obesity|(Intercept)	-2.69564	-2.13312	-1.65393	-2.11549	*
Obesity|Sex	-2.11469	-1.24196	-0.436365	-1.23077	*
Is.cephalosporin|(Intercept)	0.328526	0.525801	0.714856	0.525005	*
Is.betalactam|(Intercept)	-0.907599	-0.704026	-0.508934	-0.699785	*
Is.fluoroquinolone|(Intercept)	-2.12147	-1.82286	-1.56009	-1.81919	*
Is.fluoroquinolone|Age	-0.690322	-0.451938	-0.213553	-0.446971	*
Is.other|(Intercept)	-1.13894	-0.918757	-0.716185	-0.91783	*
Days.Hospitalized|(Intercept)	-0.906102	-0.771213	-0.648054	-0.774146	*
Days.Hospitalized|Is.cephalosporin	0.65641	0.818799	0.981188	0.822329	*
Days.Hospitalized|Is.fluoroquinolone	0.375195	0.592176	0.809156	0.596696	*
Days.Hospitalized|Is.other	0.417234	0.588315	0.759396	0.592203	*
Days.Hospitalized|precision	1.31988	1.51499	1.72784	1.52695	*
Nosocomial|(Intercept)	-1.17678	-0.71376	-0.286359	-0.705212	*
Nosocomial|Is.cephalosporin	1.00646	1.57083	2.15871	1.55202	*
Nosocomial|Is.betalactam	0.696366	1.26851	1.84066	1.24217	*
Nosocomial|Is.fluoroquinolone	0.590401	1.41614	2.2749	1.36246	*
Nosocomial|Is.other	0.485008	1.07601	1.71626	1.05995	*
Nosocomial|Days.Hospitalized	-1.22723	-0.89302	-0.598912	-0.882326	*
CAZ|(Intercept)	-3.66649	-3.0465	-2.53722	-3.02359	*
CAZ|Is.betalactam	0.409501	1.16568	1.89278	1.15172	*
GEN|(Intercept)	-4.34054	-3.6513	-3.08515	-3.61028	*
GEN|CAZ	2.33311	3.27785	4.2226	3.25321	*
MEM|(Intercept)	-4.25976	-3.31242	-2.56108	-3.23402	*
MEM|Obesity	0.750602	2.1161	3.3353	2.09914	*
MEM|Is.cephalosporin	-2.552	-1.53721	-0.600472	-1.48617	*
MEM|Is.betalactam	0.726316	1.70151	2.75797	1.67611	*
	OR
	0.025	median	0.975	mode
Immunosuppression|Diabetes	1.8788	4.82318	11.5157	4.76273
Diabetes|Obesity	4.07751	9.45071	21.9045	9.19988
COPD|Obesity	3.50837	8.28684	18.9372	8.26037
Obesity|Sex	0.12067	0.288817	0.646382	0.292067
Is.fluoroquinolone|Age	0.501414	0.636394	0.807709	0.639562
Nosocomial|Is.cephalosporin	2.73589	4.81063	8.65998	4.72098
Nosocomial|Is.betalactam	2.00645	3.55557	6.30072	3.46311
Nosocomial|Is.fluoroquinolone	1.80471	4.12117	9.72696	3.9058
Nosocomial|Is.other	1.62419	2.93296	5.5637	2.88623
Nosocomial|Days.Hospitalized	0.293102	0.409417	0.549409	0.413819
CAZ|Is.betalactam	1.50607	3.20811	6.63779	3.16364
GEN|CAZ	10.3099	26.5188	68.2104	25.8732
MEM|Obesity	2.11827	8.29874	28.0868	8.15916
MEM|Is.cephalosporin	0.0779253	0.214981	0.548553	0.226238
MEM|Is.betalactam	2.06745	5.48222	15.7678	5.34475
