# Supplementary material for: Bayesian network modeling of patterns of antibiotic cross-resistance by bacterial sample source
Source: Commun Med (Lond). 2023 May 2;3:61. doi: 10.1038/s43856-023-00289-7 (PMC10154291; doi:10.1038/s43856-023-00289-7)
Supplement: Supplementary file 13 — Supplementary Data 11 [file 43856_2023_289_MOESM13_ESM.csv]

## Sheet: CImat.5.csv
P mirabilis in urine parameter estimates and their 95% credible intervals. None of the non-intercept credible intervals contains zero.
	Posterior statistics
myvec	0.025	median	0.975	mode	Significant
Sex|(Intercept)	-0.374216	-0.149511	0.0658315	-0.144829	NS
Is.cephalosporin|(Intercept)	-0.766298	-0.534963	-0.313266	-0.530143	*
Is.betalactam|(Intercept)	-1.85769	-1.55383	-1.28643	-1.55265	*
Is.betalactam.inhibitor|(Intercept)	-2.19385	-1.85324	-1.55193	-1.85277	*
Is.nitroimidazole|(Intercept)	-2.64996	-2.25323	-1.90227	-2.23797	*
Is.aminoglycoside|(Intercept)	-2.64996	-2.25323	-1.90227	-2.23797	*
Is.other|(Intercept)	-2.73424	-2.32489	-1.96277	-2.30914	*
Days.Hospitalized|(Intercept)	-0.687972	-0.585556	-0.492045	-0.587782	*
Days.Hospitalized|Is.cephalosporin	0.943483	1.11195	1.28042	1.11561	*
Days.Hospitalized|Is.betalactam	0.405924	0.616729	0.827533	0.621121	*
Days.Hospitalized|Is.aminoglycoside	0.413358	0.678791	0.944225	0.684321	*
Days.Hospitalized|precision	1.82778	2.15791	2.50179	2.17882	*
Nosocomial|(Intercept)	-2.55114	-2.0307	-1.5503	-1.98166	*
Nosocomial|Is.cephalosporin	0.814548	1.59928	2.384	1.55376	*
Nosocomial|Is.betalactam.inhibitor	0.682224	1.5945	2.54327	1.5707	*
Nosocomial|Is.other	0.846898	1.85511	2.90365	1.81478	*
Nosocomial|Days.Hospitalized	-1.93506	-1.37331	-0.897985	-1.33685	*
Polymicrobial|(Intercept)	-2.26879	-1.79858	-1.4007	-1.79044	*
Polymicrobial|Is.cephalosporin	0.537686	1.17313	1.7597	1.15218	*
Polymicrobial|CXM	-2.60824	-1.52768	-0.67069	-1.47552	*
AMC|(Intercept)	-4.27348	-3.43403	-2.77447	-3.39206	*
AMC|CXM	1.75412	2.59052	3.49662	2.55567	*
CXM|(Intercept)	-2.75071	-2.22868	-1.76688	-2.2086	*
CXM|OFX	1.5567	2.14636	2.73602	2.12277	*
GEN|(Intercept)	-6.98174	-5.35289	-4.14438	-5.20183	*
GEN|CXM	2.47638	3.34402	4.35627	3.25364	*
GEN|OFX	1.30734	2.25813	3.28816	2.1789	*
GEN|SXT	1.37316	2.27678	3.25571	2.19262	*
OFX|(Intercept)	-1.31827	-0.965728	-0.641387	-0.962811	*
OFX|Sex	0.632732	1.11966	1.58712	1.10186	*
OFX|Is.nitroimidazole	0.385464	1.23131	2.11099	1.19627	*
SXT|(Intercept)	-1.65217	-1.28252	-0.942444	-1.27288	*
SXT|OFX	1.09757	1.59938	2.08112	1.58974	*
	OR
	0.025	median	0.975	mode
Nosocomial|Is.cephalosporin	2.25815	4.94945	10.8483	4.72923
Nosocomial|Is.betalactam.inhibitor	1.97827	4.92587	12.7212	4.81003
Nosocomial|Is.other	2.3324	6.39239	18.2406	6.13973
Nosocomial|Days.Hospitalized	0.144416	0.253267	0.40739	0.262672
Polymicrobial|Is.cephalosporin	1.71204	3.23211	5.8107	3.1651
Polymicrobial|CXM	0.0736641	0.217038	0.511356	0.22866
AMC|CXM	5.77836	13.3367	33.0038	12.88
CXM|OFX	4.74314	8.55365	15.4254	8.35426
GEN|CXM	11.8982	28.3328	77.9655	25.8845
GEN|OFX	3.69633	9.56522	26.7935	8.83658
GEN|SXT	3.9478	9.74529	25.9381	8.95868
OFX|Sex	1.88275	3.06382	4.88963	3.00975
OFX|Is.nitroimidazole	1.4703	3.42571	8.25641	3.30775
SXT|OFX	2.99686	4.94995	8.01343	4.90249
