# Supplementary material for: Bayesian network modeling of patterns of antibiotic cross-resistance by bacterial sample source
Source: Commun Med (Lond). 2023 May 2;3:61. doi: 10.1038/s43856-023-00289-7 (PMC10154291; doi:10.1038/s43856-023-00289-7)
Supplement: Supplementary file 14 — Supplementary Data 12 [file 43856_2023_289_MOESM14_ESM.csv]

## Sheet: CImat.5.csv
P mirabilis in wound parameter estimates and their 95% credible intervals. None of the non-intercept credible intervals contains zero.
	Posterior statistics
myvec	0.025	median	0.975	mode	Significant
Age|(Intercept)	-0.116955	0.00248841	0.111979	6.6822e-17	NS
Age|precision	0.852673	1.00314	1.1673	1.00314	*
Sex|(Intercept)	-0.209788	0.0236729	0.237679	0.0188091	NS
Dementia|(Intercept)	-5.17822	-3.99553	-3.16765	-3.90289	*
Dementia|Age	0.459016	1.31111	2.26972	1.25532	*
Diabetes|(Intercept)	-1.27963	-1.01112	-0.774833	-1.01265	*
CRF|(Intercept)	-7.40634	-5.62059	-4.29568	-5.43131	*
CRF|Age	1.25983	2.08888	3.02155	2.01166	*
CRF|Sex	0.835168	1.89012	3.12089	1.81319	*
CRF|Diabetes	1.66814	2.72226	3.81854	2.60894	*
Is.cephalosporin|(Intercept)	-0.0176177	0.204281	0.42618	0.207637	NS
Is.betalactam|(Intercept)	-1.2317	-0.859329	-0.529919	-0.859329	*
Is.betalactam|Sex	0.44955	0.918645	1.38774	0.921437	*
Is.betalactam.inhibitor|(Intercept)	-0.716344	-0.484016	-0.251689	-0.479176	*
Is.nitroimidazole|(Intercept)	-3.08988	-2.44194	-1.90971	-2.41149	*
Is.nitroimidazole|Sex	0.371176	1.06446	1.78548	1.05593	*
Is.fluoroquinolone|(Intercept)	-2.47896	-2.10889	-1.76842	-2.09356	*
Is.other|(Intercept)	-2.19071	-1.84364	-1.53822	-1.83253	*
Days.Hospitalized|(Intercept)	-0.891651	-0.746323	-0.613105	-0.74935	*
Days.Hospitalized|Is.cephalosporin	0.54804	0.726112	0.904183	0.729983	*
Days.Hospitalized|Is.betalactam.inhibitor	0.256657	0.439248	0.621838	0.443052	*
Days.Hospitalized|Is.fluoroquinolone	0.352604	0.65142	0.950237	0.657397	*
Days.Hospitalized|Is.other	0.490346	0.75571	1.02107	0.761479	*
Days.Hospitalized|precision	1.44119	1.70094	1.98327	1.72005	*
Nosocomial|(Intercept)	-1.6994	-1.19149	-0.744535	-1.18313	*
Nosocomial|Is.cephalosporin	1.13535	1.7425	2.37392	1.71734	*
Nosocomial|Is.betalactam	1.10835	1.70106	2.29376	1.6765	*
Nosocomial|Days.Hospitalized	-0.869416	-0.518845	-0.210343	-0.514171	*
AMC|(Intercept)	-2.51745	-2.14163	-1.79588	-2.12606	*
CXM|(Intercept)	-2.00183	-1.65564	-1.34939	-1.64773	*
CXM|AMC	1.1075	1.89912	2.66029	1.8839	*
GEN|(Intercept)	-2.74259	-2.26495	-1.87576	-2.25982	*
GEN|CXM	1.64264	2.3078	2.97295	2.29045	*
OFX|(Intercept)	-2.83583	-2.34895	-1.91825	-2.31735	*
OFX|Is.fluoroquinolone	0.913064	1.82613	2.70267	1.80787	*
OFX|CXM	1.5493	2.28599	2.99434	2.24405	*
OFX|GEN	0.676374	1.47573	2.24433	1.44937	*
	OR
	0.025	median	0.975	mode
Dementia|Age	1.58252	3.7103	9.67669	3.50896
CRF|Age	3.52481	8.07583	20.5232	7.47572
CRF|Sex	2.3052	6.62014	22.6666	6.12999
CRF|Diabetes	5.30231	15.2147	45.5379	13.5847
Is.betalactam|Sex	1.56761	2.50589	4.00579	2.5129
Is.nitroimidazole|Sex	1.44944	2.89928	5.96246	2.87465
Nosocomial|Is.cephalosporin	3.11228	5.71158	10.7394	5.56971
Nosocomial|Is.betalactam	3.02936	5.47973	9.91211	5.34681
Nosocomial|Days.Hospitalized	0.419196	0.595207	0.810307	0.597996
CXM|AMC	3.02679	6.68	14.3004	6.57908
GEN|CXM	5.16881	10.0523	19.5496	9.87935
OFX|Is.fluoroquinolone	2.49195	6.2098	14.9195	6.09743
OFX|CXM	4.70819	9.83539	19.9721	9.43148
OFX|GEN	1.96673	4.37421	9.43412	4.26044
