# Supplementary material for: Bayesian network modeling of patterns of antibiotic cross-resistance by bacterial sample source
Source: Commun Med (Lond). 2023 May 2;3:61. doi: 10.1038/s43856-023-00289-7 (PMC10154291; doi:10.1038/s43856-023-00289-7)
Supplement: Supplementary file 15 — Supplementary Data 13 [file 43856_2023_289_MOESM15_ESM.csv]

## Sheet: CImat.5.csv
P mirabilis in aerobic blood parameter estimates and their 95% credible intervals. None of the non-intercept credible intervals contains zero.
	Posterior statistics
myvec	0.025	median	0.975	mode	Significant
Is.cephalosporin|(Intercept)	-0.837422	-0.252834	0.30837	-0.241142	NS
Is.nitroimidazole|(Intercept)	-3.06253	-2.04135	-1.26666	-1.99205	*
Is.aminoglycoside|(Intercept)	-3.3772	-2.2511	-1.39681	-2.19674	*
Is.other|(Intercept)	-4.36339	-2.86308	-1.81287	-2.75056	*
Days.Hospitalized|(Intercept)	-0.971003	-0.710622	-0.47194	-0.716047	*
Days.Hospitalized|Is.cephalosporin	1.04075	1.4007	1.76066	1.40853	*
Days.Hospitalized|Is.other	0.81952	1.58959	2.35967	1.60499	*
Days.Hospitalized|precision	1.63687	2.59109	3.74411	2.66859	*
Nosocomial|(Intercept)	-2.71767	-1.59455	-0.679418	-1.52522	*
Nosocomial|Is.cephalosporin	0.653805	1.99583	3.38946	1.89259	*
AMC|(Intercept)	-2.79673	-1.83974	-1.11374	-1.81499	*
CRO|(Intercept)	-1.77057	-1.05748	-0.450036	-1.04586	*
GEN|(Intercept)	-1.90967	-1.14056	-0.485394	-1.12803	*
GEN|Is.aminoglycoside	0.522529	2.81303	6.19426	2.51119	*
OFX|(Intercept)	-2.37759	-1.54141	-0.854553	-1.51614	*
	OR
	0.025	median	0.975	mode
Nosocomial|Is.cephalosporin	1.92284	7.35828	29.65	6.63656
GEN|Is.aminoglycoside	1.68629	16.6604	489.927	12.3195
