# Supplementary material for: Bayesian network modeling of patterns of antibiotic cross-resistance by bacterial sample source
Source: Commun Med (Lond). 2023 May 2;3:61. doi: 10.1038/s43856-023-00289-7 (PMC10154291; doi:10.1038/s43856-023-00289-7)
Supplement: Supplementary file 16 — Supplementary Data 14 [file 43856_2023_289_MOESM16_ESM.csv]

## Sheet: CImat.5.csv
S aureus in wound parameter estimates and their 95% credible intervals. None of the non-intercept credible intervals contains zero.
	Posterior statistics
myvec	0.025	median	0.975	mode	Significant
Age|(Intercept)	-0.0762246	-0.0016218	0.072981	7.36206e-17	NS
Age|precision	0.897786	1.00247	1.10716	1.00133	*
Dementia|(Intercept)	-13.9545	-9.25826	-6.30635	-8.85573	*
Dementia|Age	2.27695	4.5539	7.58983	4.26928	*
Diabetes|(Intercept)	-1.83197	-1.61749	-1.42089	-1.60856	*
Diabetes|Age	0.272189	0.486508	0.710144	0.485527	*
COPD|(Intercept)	-4.18498	-3.66221	-3.23624	-3.65114	*
CRF|(Intercept)	-6.30187	-5.18342	-4.33495	-5.09086	*
CRF|Age	0.83583	1.51765	2.25629	1.48027	*
CRF|Diabetes	2.17154	3.03267	3.96268	2.96527	*
Is.cephalosporin|(Intercept)	-0.458594	-0.309126	-0.159659	-0.305729	*
Is.cephalosporin|Age	0.144948	0.30675	0.455068	0.303379	*
Is.betalactam|(Intercept)	-1.33648	-1.15566	-0.990567	-1.15304	*
Is.betalactam|Age	0.222307	0.416049	0.601719	0.40984	*
Is.betalactam.inhibitor|(Intercept)	-1.40286	-1.21876	-1.05	-1.21507	*
Is.betalactam.inhibitor|Age	0.228193	0.422328	0.616463	0.421477	*
Is.aminoglycoside|(Intercept)	-3.98416	-3.45167	-3.03329	-3.42315	*
Is.aminoglycoside|Age	0.269359	0.742379	1.23511	0.722669	*
Is.fluoroquinolone|(Intercept)	-2.88839	-2.57918	-2.31944	-2.57787	*
Is.other|(Intercept)	-2.51421	-2.24505	-2.0082	-2.24392	*
Days.Hospitalized|(Intercept)	-0.728529	-0.653138	-0.58403	-0.654709	*
Days.Hospitalized|Is.cephalosporin	0.775227	0.883513	0.991799	0.885974	*
Days.Hospitalized|Is.betalactam.inhibitor	0.476321	0.596082	0.715842	0.598803	*
Days.Hospitalized|Is.fluoroquinolone	0.603577	0.812333	1.02109	0.816871	*
Days.Hospitalized|Is.other	0.627058	0.80575	0.984442	0.809634	*
Days.Hospitalized|precision	1.87801	2.08828	2.30809	2.10261	*
Nosocomial|(Intercept)	-1.83251	-1.54475	-1.26899	-1.5316	*
Nosocomial|Is.cephalosporin	1.75975	2.2026	2.64544	2.19208	*
Nosocomial|Is.betalactam	1.24902	1.69419	2.12156	1.67893	*
Nosocomial|Days.Hospitalized	-1.06738	-0.820304	-0.593814	-0.815362	*
Polymicrobial|(Intercept)	-0.89775	-0.709592	-0.521435	-0.704257	*
Polymicrobial|Age	0.22463	0.402253	0.565074	0.396052	*
Polymicrobial|Diabetes	0.293841	0.732409	1.13589	0.723638	*
Polymicrobial|Is.betalactam.inhibitor	0.341595	0.72291	1.08834	0.714966	*
CLI|(Intercept)	-1.02126	-0.845181	-0.683188	-0.845181	*
CLI|Is.other	0.678516	1.17979	1.70196	1.18159	*
Fusid|(Intercept)	-3.99081	-3.46974	-3.02883	-3.45057	*
Fusid|Diabetes	0.437835	1.21304	1.95723	1.22792	*
MUP|(Intercept)	-5.06912	-4.26419	-3.603	-4.21628	*
MUP|Polymicrobial	0.571245	1.26733	1.99242	1.24842	*
MUP|Fusid	0.983546	1.96709	2.87498	1.97107	*
MUP|OXA	0.638119	1.33173	1.99759	1.30795	*
OXA|(Intercept)	-1.51146	-1.28581	-1.07897	-1.28387	*
OXA|Days.Hospitalized	0.199259	0.366439	0.519687	0.362956	*
OXA|CLI	0.440531	0.801623	1.13383	0.794401	*
	OR
	0.025	median	0.975	mode
Dementia|Age	9.74688	95.0018	1977.97	71.4699
Diabetes|Age	1.31284	1.62663	2.03428	1.62503
CRF|Age	2.30673	4.56151	9.54764	4.39414
CRF|Diabetes	8.77177	20.7525	52.5983	19.4
Is.cephalosporin|Age	1.15598	1.359	1.57628	1.35443
Is.betalactam|Age	1.24895	1.51596	1.82525	1.50658
Is.betalactam.inhibitor|Age	1.25633	1.52551	1.85236	1.52421
Is.aminoglycoside|Age	1.30912	2.10093	3.43875	2.05992
Nosocomial|Is.cephalosporin	5.81099	9.04847	14.0896	8.9538
Nosocomial|Is.betalactam	3.48693	5.44226	8.34413	5.35982
Nosocomial|Days.Hospitalized	0.343907	0.440298	0.552217	0.442479
Polymicrobial|Age	1.25186	1.49519	1.75958	1.48595
Polymicrobial|Diabetes	1.34157	2.08009	3.11395	2.06192
Polymicrobial|Is.betalactam.inhibitor	1.40719	2.06042	2.96933	2.04412
CLI|Is.other	1.97095	3.25371	5.48469	3.25954
Fusid|Diabetes	1.54935	3.36369	7.07971	3.41413
MUP|Polymicrobial	1.77047	3.55137	7.33328	3.48482
MUP|Fusid	2.67392	7.14986	17.7251	7.17839
MUP|OXA	1.89292	3.78758	7.37127	3.69857
OXA|Days.Hospitalized	1.2205	1.44259	1.6815	1.43757
OXA|CLI	1.55353	2.22916	3.10753	2.21311
