# Supplementary material for: Bayesian network modeling of patterns of antibiotic cross-resistance by bacterial sample source
Source: Commun Med (Lond). 2023 May 2;3:61. doi: 10.1038/s43856-023-00289-7 (PMC10154291; doi:10.1038/s43856-023-00289-7)
Supplement: Supplementary file 17 — Supplementary Data 15 [file 43856_2023_289_MOESM17_ESM.csv]

## Sheet: CImat.5.csv
S aureus in aerobic blood parameter estimates and their 95% credible intervals. None of the non-intercept credible intervals contains zero.
	Posterior statistics
myvec	0.025	median	0.975	mode	Significant
Sex|(Intercept)	0.0877506	0.42853	0.755678	0.421714	*
Dementia|(Intercept)	-3.98957	-3.08558	-2.40758	-3.04407	*
Diabetes|(Intercept)	-2.43829	-1.89644	-1.43796	-1.8756	*
Diabetes|COPD	0.731439	2.08211	3.43278	2.05717	*
COPD|(Intercept)	-3.30691	-2.59967	-2.01873	-2.5647	*
CRF|(Intercept)	-4.08078	-3.06363	-2.32708	-3.01941	*
CRF|Diabetes	1.65265	2.84514	4.03763	2.7778	*
Is.cephalosporin|(Intercept)	-1.05752	-0.702528	-0.375936	-0.702883	*
Is.nitroimidazole|(Intercept)	-3.06077	-2.40347	-1.86355	-2.38361	*
Is.aminoglycoside|(Intercept)	-3.43874	-2.70331	-2.09921	-2.66694	*
Is.other|(Intercept)	-3.06077	-2.40347	-1.86355	-2.38361	*
Days.Hospitalized|(Intercept)	-0.619449	-0.466604	-0.32705	-0.469927	*
Days.Hospitalized|Is.cephalosporin	0.929679	1.19461	1.45954	1.20037	*
Days.Hospitalized|Is.other	0.390735	0.84818	1.30563	0.857711	*
Days.Hospitalized|precision	1.4636	1.87685	2.32454	1.89407	*
Nosocomial|(Intercept)	-1.83165	-1.27322	-0.759463	-1.22854	*
Nosocomial|Is.cephalosporin	1.22597	2.32253	3.56212	2.24761	*
Nosocomial|Days.Hospitalized	-1.65554	-0.998191	-0.486923	-0.964107	*
Polymicrobial|(Intercept)	-3.30691	-2.59967	-2.01873	-2.5647	*
OXA|(Intercept)	-1.85609	-1.41386	-1.02266	-1.40323	*
OXA|Dementia	0.728148	2.45135	4.54917	2.3179	*
	OR
	0.025	median	0.975	mode
Diabetes|COPD	2.07807	8.02136	30.9625	7.82381
CRF|Diabetes	5.22079	17.2039	56.6916	16.0836
Nosocomial|Is.cephalosporin	3.40747	10.2015	35.2379	9.4651
Nosocomial|Days.Hospitalized	0.19099	0.368545	0.614515	0.381324
OXA|Dementia	2.07124	11.604	94.5538	10.1543
