# Supplementary material for: Bayesian network modeling of patterns of antibiotic cross-resistance by bacterial sample source
Source: Commun Med (Lond). 2023 May 2;3:61. doi: 10.1038/s43856-023-00289-7 (PMC10154291; doi:10.1038/s43856-023-00289-7)
Supplement: Supplementary file 18 — Supplementary Data 16 [file 43856_2023_289_MOESM18_ESM.xlsx]

## Sheet: common-arcs-for-Figure
	Bacteria	Source	Arc	lwr	mode	upr
1	E coli	Urine	GEN,OFX	0.810967	1.09755	1.38413
2	E coli	Urine	CAZ,OFX	2.15326	2.34933	2.55757
3	E coli	Urine	CAZ,GEN	0.696538	0.973973	1.25141
4	E coli	Wound	GEN,OFX	0.961385	1.44866	1.94911
5	E coli	Wound	CAZ,OFX	1.02683	1.43177	1.84178
6	E coli	Wound	CAZ,GEN	0.41749	0.916442	1.41539
7	E coli	Aerobic blood	GEN,OFX	1.65378	2.40065	3.26149
8	E coli	Aerobic blood	CAZ,OFX	1.88117	2.42732	3.00657
9	K pneumoniae	Urine	GEN,OFX	1.32663	1.78325	2.23447
10	K pneumoniae	Urine	OFX,TZP	1.43804	2.20039	2.96275
11	K pneumoniae	Wound	GEN,OFX	1.68133	2.55687	3.55379
12	K pneumoniae	Wound	OFX,TZP	1.64984	2.92714	4.41732
13	K pneumoniae	Aerobic blood	GEN,OFX	2.21564	3.64972	5.92803
14	P aeruginosa	Urine	CAZ,GEN	3.09696	3.8158	4.6387
15	P aeruginosa	Wound	CAZ,GEN	3.84432	4.70733	5.92339
16	P aeruginosa	Sputum	CAZ,GEN	2.33311	3.25321	4.2226
17	P mirabilis	Urine	GEN,OFX	1.30734	2.1789	3.28816
18	P mirabilis	Urine	CXM,OFX	1.5567	2.12277	2.73602
19	P mirabilis	Urine	CXM,GEN	2.47638	3.25364	4.35627
20	P mirabilis	Wound	GEN,OFX	0.676374	1.44937	2.24433
21	P mirabilis	Wound	CXM,OFX	1.5493	2.24405	2.99434
22	P mirabilis	Wound	CXM,GEN	1.64264	2.29045	2.97295
23	P mirabilis	Urine	AMC,CXM	1.75412	2.55567	3.49662
24	P mirabilis	Wound	AMC,CXM	1.1075	1.8839	2.66029
